# Supplementary material for: Endometrial expression of ERRβ and ERRγ: prognostic significance and clinical correlations in severe endometriosis
Source: Front Endocrinol (Lausanne). 2024 Nov 29;15:1489097. doi: 10.3389/fendo.2024.1489097 (PMC11637862; doi:10.3389/fendo.2024.1489097)
Supplement: Supplementary file 2 [file DataSheet2.xlsx]

## Sheet: Sheet1
sample number	Sample type (1 ectopic endometrium 2 eutopic endometrium 3 normal endometrium)	clinical diagnosis	age	weight	height	glucose	TG	CHOL	apolA1	apolB	HDL	LDL	IL-6	βCL	γCT	nuclear transcription factor	ERR	History of cesarean section（0，1）	History of EMs surgery（0，1）	Classification（0 peritoneal，1 OE，2 DIE, 3 other）		Unilateral and bilateral (1 unilateral and 2 bilateral)	Peritoneal involvement (0, 1)	Fallopian tube involvement (0, 1, 2 )	Sacral ligament involvement (0, 1)	Rectal septum involvement (0 , 1)	Vaginal fornix involvement (0, 1)	Rectal or colon wall involvement (0, 1)	Uterine and rectal fossa involvement (0, 1)	Other	Tubal patency (0 patency, 1 unilateral patency, 2 bilateral patency, 3 unilateral patency but not patency, 4 bilateral patency but not patency)	hydrosalpinx（0，1， 2）	fimbrial end of the fallopian tube（0，1，2）	Stage	EFI		LF score	Preoperative CA199	Preoperative CA125	ASRM	ASRM(tatol)	Infertility（0,1 primary, 2）	Infertility duration months	Husband's semen(0,1 weak,2azoospermia)	Abdominal pain（0,1）	Dysmenorrhea（0,1）	Sexual pain（0,1）	Endometrial polyps（0,1）	Adenomyosis （0，1）
1	1	Left ovarian endometriosis cyst	27	53	163	4.82	0.7	5.39	1.72	0.77	2.34	1.03		24.19	25.44			0	0	1	2	2	1	1	0	0	1	2	0		0	0	0	4	6	0-0-0-0	6	42.5	189.8		126	0	0	1	0	1	0	0	1
2	2	Left ovarian endometriosis cyst	26	53	163									12.9	22.71		0.626	0	0	1	2	2	1	2	1	0	0	1	2	0	0	0	0	4	6	0-0-0-0	6	42.5	191.1		126	0	0	1	0	1	0	0	1
3	1	Bilateral ovarian endometriosis cyst	31	50	164	4.81	1.02	7.14	1.34	1.1	1.63	1.62		25.18	24.32			0	0	1	2	2	1	1	1	0	1	2	0		1	0	1	4	6	0-0-0-0	4	97.5	89	42	146	1	1	2	0	0	0	0	0
4	2	Bilateral ovarian endometriosis cyst	31	50	164									26.23	14.68		0.473	0	0	1	2	2	1	2	1	1	0	1	2	0	1	0	1	4	6	0-0-0-0	4	97.5	90.4	42	146	1	1	2	0	0	0	0	0
5	1	Right ovarian endometriosis cyst	29	55	160	4.84	0.62	3.63	1.27	0.57	1.25	1.73		24.37	25.87			0	0	1、2	2	1	1	0	1	0	1	2	0		0	0	0	4	6	0-0-0-0	4	35	43	22	89	1	2	1	0	0	0	1	0
6	2	Right ovarian endometriosis cyst	29	55	160									24.49	23.55		0.949	0	0	1、2	2	1	1	2	0	1	0	1	2	0	0	0	0	4	6	0-0-0-0	6	35	43	22	89	1	2	1	0	0	0	1	0
7	1	Bilateral ovarian endometriosis cyst	28	53	170	4.88	1.22	4.38	1.58	0.63	1.85	1.61		19.82	24.05			0	0	1	0	2	1	0	0	0	1	0	0		0	0	0	4	6	1-0-1-1	2	54.98	88.1	41	45	0	0	1	0	1	0	0	0
8	2	Bilateral ovarian endometriosis cyst	28	53	170									21.74	28.26		1.391	0	0	1	0	2	1	0	0	0	0	1	0	0	0	0	0	4	6	1-0-1-1	2	54.98	88.1	41	45	0	0	1	0	1	0	0	0
9	1	Left ovarian endometriosis cyst	42	58	158	5.25	0.66	5.83	1.39	1	1.75	3.3		19.29	22.42			1	1	1	0	1	1	0	0	0	1	2	0		0	0	0	4	6	1-0-0-1	5	3.33	28.6	22	42	0	0	1	0	0	0	0	1
10	2	Left ovarian endometriosis cyst	42	58	158									21.07	24.17		1.265	1	1	1	0	1	1	0	0	0	0	1	2	0	0	0	0	4	6	1-0-0-1	5	3.33	30.2	22	42	0	0	1	0	0	0	0	1
11	1	Bilateral ovarian endometriosis cyst	29	48	163	5.03	0.96	6.49	1.43	1.07	1.88	3.63		21.5	23.86			0	0	1	0	2	1	1	0	0	0	0	0		0	0	0	4	7	0-0-0-0	4	2.01	42.2	37	45	0	0	1	1	0	0	0	1
12	2	Bilateral ovarian endometriosis cyst	29	48	163									23.36	20.83		0.85	0	0	1	0	2	1	0	1	0	0	0	0	0	0	0	0	4	7	0-0-0-0	4	2.01	42.2	37	45	0	0	1	1	0	0	0	1
13	1	Left ovarian endometriosis cyst	39	45	160	5.38	0.61	7.69	1.78	1.09	2.74	3.61		22.57	23.41			1	0	1	0	1	1	1	0	0	1	0	0		0	0	0	3	7	1-0-0-1	6	83.14	18.1	19	27	0	0	1	1	0	0	0	1
14	2	Left ovarian endometriosis cyst	39	45	160									23.41	25.31		0.974	1	0	1	0	1	1	0	1	0	0	1	0	0	0	0	0	3	7	1-0-0-1	6	83.14	19.8	19	27	0	0	1	1	0	0	0	1
15	1	Left ovarian endometriosis cyst	38	52	155	5.75	0.69	4.57	1.13	0.79	1.28	2.65		19.36	23.26			0	0	1	1	1	1	1	0	0	0	1	0		0	0	1	3	4	0-0-0-0	6	5.08	32	18	40	1	10	1	0	1	0	1	1
16	2	Left ovarian endometriosis cyst	38	52	155									26.93	21.71		0.464	0	0	1	1	1	1	1	1	0	0	0	1	0	0	0	1	3	4	0-0-0-0	6	5.08	33.6	18	40	1	10	1	0	1	0	1	1
17	1	Left ovarian endometriosis cyst	31	50	162	5.07	0.8	4.18	1.29	0.65	1.43	2.43		18.13	22.99			0	0	1	0	1	1	1	0	0	0	1	0		3	0	0	3	7	0-0-0-0	5	100.66	24.2	21	32	1	2	1	0	0	0	0	0
18	2	Left ovarian endometriosis cyst	31	50	162									23.46	27.34		0.823	0	0	1	0	1	1	0	1	0	0	0	1	0	3	0	0	3	7	0-0-0-0	5	100.66	24.2	21	32	1	2	1	0	0	0	0	0
19	1	Right ovarian endometriosis cyst	21	57	160	4.78	1.04	4.13	1.31	0.66	1.36	2.06		21.65	23.15			0	0	1	1	1	1	1	0	0	1	1	0		1	0	0	4	7	0-0-0-0	5	2.53	49.9	22	42	1	1	1	0	1	0	0	0
20	2	Right ovarian endometriosis cyst	21	57	160									23.97	19.38		0.797	0	0	1	1	1	1	1	1	0	0	1	1	0	1	0	0	4	7	0-0-0-0	5	2.53	49.9	22	42	1	1	1	0	1	0	0	0
21	1	Right ovarian endometriosis cyst	26	55	160	4.81	0.79	6.67	1.47	1.1	1.85	3.87		28.6	20.73			0	0	1	1	1	1	0	0	0	1	2	0		0	0	0	4	5	0-0-2-0	3	68	205.5	22	110	0	0	1	0	1	0	1	1
22	2	Right ovarian endometriosis cyst	26	55	160									23.77	20.6		0.965	0	0	1	1	1	1	1	0	0	0	1	2	0	0	0	0	4	5	0-0-2-0	3	68	205.5	22	110	0	0	1	0	1	0	1	1
23	1	Left ovarian endometriosis cyst	27	55	160	5.18	0.69	5	1.2	0.85	1.44	2.92		23.7	21.36			0	0	1	1	1	0	1	0	0	1	2	0		1	0	0	4	7	0-0-0-0	5	26.4	139.8	20	92	1	2	1	0	1	0	0	0
24	2	Left ovarian endometriosis cyst	27	55	160									25.61	18.68		1.257	0	0	1	1	1	0	1	1	0	0	1	2	0	1	0	0	4	7	0-0-0-0	5	26.4	139.8	20	92	1	2	1	0	1	0	0	0
25	1	Bilateral ovarian endometriosis cyst	31	47.5	158	4.9	0.6	5.83	1.48	0.87	1.96	2.86		19.77	26.94			0	0	1	1	2	0	1	0	0	1	2	0		1	0	1	4	4	0-0-0-0	2	219.06	23.5	40	128	0	0	1	0	0	0	0	0
26	2	Bilateral ovarian endometriosis cyst	31	47.5	158									25.57	20.36		0.777	0	0	1	1	2	0	1	1	0	0	1	2	0	0	0	1	4	4	0-0-0-0	2	219.06	23.5	40	128	0	0	1	0	0	0	0	0
27	1	Bilateral ovarian endometriosis cyst	32	58	165	5.62	0.62	4.98	1.53	0.75	1.77	2.44		28.41	22.1	5.0659		0	0	1	0	2	1	1	0	0	0	0	0		1	0	0	3	5	0-0-0-0	5	34.92	35.9	24	25	1	4	1	0	1	0	0	0
28	2	Bilateral ovarian endometriosis cyst	32	58	165									28.56	19.46		1.249	0	0	1	0	2	1	0	1	0	0	0	0	0	1	0	0	3	5	0-0-0-0	5	34.92	35.9	24	25	1	4	1	0	1	0	0	0
29	1	Bilateral ovarian endometriosis cyst	28	53	162	5.08	1.16	4.96	1.56	0.7	1.81	2.16		23.97	21.56	5.7688		0	0	1	0	2	0	0	0	0	0	2	0		1	0	0	4	7	0-0-1-0	4	18.9	67.6	32	88	1	1	1	0	1	1	1	0
30	2	Bilateral ovarian endometriosis cyst	28	53	162									26.25	20.67	4.8316	1.213	0	0	1	0	2	0	0	0	0	0	0	2	0	1	0	0	4	7	0-0-1-0	4	18.9	67.6	32	88	1	1	1	0	1	1	1	0
31	1	Right ovarian endometriosis cyst	40	51.5	166	5.19	0.79	3.92	1.4	0.54	1.52	1.66		22.26	24.41			0	0	1	0	1	0	0	0	0	0	0	0		0	0	0	3	6	1-0-0-1	5	2	49.6	21	25	0	0	1	0	1	0	0	0
32	2	Right ovarian endometriosis cyst	40	51.5	166									22.01	23.38		0.688	0	0	1	0	1	0	0	0	0	0	0	0	0	0	0	0	3	6	1-0-0-1	5	2	51.2	21	25	0	0	1	0	1	0	0	0
33	1	Bilateral ovarian endometriosis cyst	31	45.5	161	5.04	0.55	4.43	1.49	0.62	1.83	1.85		21.85	25.02	6.9403		1	0	1、2	1	2	1	1	0	0	1	2	0		0	0	0	4	5	1-0-0-1	2	14.96	78.1	42	86	1	2		0	1	0	0	0
34	2	Bilateral ovarian endometriosis cyst	31	45.5	161									26	23.57	6.7373	1.118	1	0	1、2	1	2	1	1	1	0	0	1	2	0	0	0	0	4	5	1-0-0-1	2	14.96	78.1	42	86	1	2		0	1	0	0	0
35	1	Left ovarian endometriosis cyst	33	44	160	4.67	1.34	5.89	1.95	0.96	2.15	2.63		19.97	22.92			0	0	1	0	1	1	1	0	0	0	0	0		0	0	0	3	7	0-0-0-0	6	19.18	13.8	22	22	1	2		0	1	0	0	1
36	2	Left ovarian endometriosis cyst	33	44	160									23.04	21.56		1.486	0	0	1	0	1	1	0	1	0	0	0	0	0	0	0	0	3	7	0-0-0-0	6	19.18	13.8	22	22	1	2		0	1	0	0	1
37	1	Bilateral ovarian endometriosis cyst	27	49	162	4.8	0.44	3.97	1.25	0.62	1.76	1.7		20.65	25.29	6.6279		0	0	1	2	2	1	0	0	0	0	2	0		0	0	0	4	4	0-0-0-0	3	14.4	133.2	44	124	0	0		0	1	0	0	0
38	2	Bilateral ovarian endometriosis cyst	26	49	162									17.22	19.34	6.05	0.833	0	0	1	2	2	1	2	0	0	0	0	2	0	0	0	0	4	4	0-0-0-0	3	14.4	134.5	44	124	0	0		0	1	0	0	0
39	1	Right ovarian endometriosis cyst	23	55	164	4.56	0.66	3.82	1.34	0.58	1.8	1.59		19.78	22.78	1.3328		0	0	1	0	1	0	0	0	0	0	2	0		0	0	0	4	6	0-0-0-0	5	8.89	71	20	76	0	0		0	1	0	0	1
40	2	Right ovarian endometriosis cyst	22	55	164									18.67	21.93	2.9416	0.445	0	0	1	0	1	0	0	0	0	0	0	2	0	0	0	0	4	6	0-0-0-0	5	8.89	72.5	20	76	0	0		0	1	0	0	1
41	1	Bilateral ovarian endometriosis cyst	45	58	163	4.85	0.85	4.39	1.07	0.77	1.38	2.6		20.9	24.41			0	0	1	0	2	0	0	0	0	0	2	0		0	0	0	4	3	2-0-0-2	3	567.35	33	36	100	0	0		0	0	0	0	1
42	2	Bilateral ovarian endometriosis cyst	45	58	163									22.37	22.74		0.579	0	0	1	0	2	0	0	0	0	0	0	2	0	0	0	0	4	3	2-0-0-2	3	567.35	34.6	36	100	0	0		0	0	0	0	1
43	1	Left ovarian endometriosis cyst	43	58	165	5.12	0.55	5.55	1.57	0.8	2.24	2.73		21.54	25.6			0	0	1	1	1	1	0	0	0	0	1	0		0	0	0	4	6	1-0-0-1	4	16.67	29.5	25	47	0	0		0	0	0	0	0
44	2	Left ovarian endometriosis cyst	43	58	165									18.92	23.68		0.614	0	0	1	1	1	1	1	0	0	0	0	1	0	0	0	0	4	6	1-0-0-1	4	16.67	31.1	25	47	0	0		0	0	0	0	0
45	1	Right ovarian endometriosis cyst	28	50	158	4.79	0.97	5.22	1.72	0.87	2.09	2.21		19.15	23.1	6.9872		0	0	1、2	1	1	1	0	0	0	0	2	0		1	0	2	4	7	1-0-0-1	5	35.92	53.6	22	86	0	0		0	0	0	0	1
46	2	Right ovarian endometriosis cyst	28	50	158									19.42	21.86	6.1437	0.855	0	0	1、2	1	1	1	1	0	0	0	0	2	0	1	0	2	4	7	1-0-0-1	5	35.92	55.1	22	86	0	0		0	0	0	0	1
47	1	Left ovarian endometriosis cyst	25	78	172	5.81	1.22	4.93	1.06	0.81	1.35	2.78		20.35	23.61			0	0	1	0	1	1	0	0	0	0	0	0		0	0	0	3	7	0-0-0-0	6	27.52	26.5	22	30	0	0	1	0	1	0	0	0
48	2	Left ovarian endometriosis cyst	25	78	172									20.36	22.41		1.105	0	0	1	0	1	1	0	0	0	0	0	0	0	0	0	0	3	7	0-0-0-0	6	27.52	26.5	22	30	0	0	1	0	1	0	0	0
49	1	Bilateral ovarian endometriosis cyst	33	57.5	153	5.27	1.12	4.49	1.13	0.9	1.31	2.38		19.91	23.23	7.2527		0	0	1、2	1	2	1	1	0	0	0	2	0		0	0	0	4	4	0-0-0-0	2	176.27	138.3	44	124	0	0	1	0	1	0	0	1
50	2	Bilateral ovarian endometriosis cyst	33	57.5	153									20.07	22.34	6.2999	0.814	0	0	1、2	1	2	0	1	1	0	0	0	2	0	0	0	0	4	4	0-0-0-0	2	176.27	138.3	44	124	0	0	1	0	1	0	0	1
51	1	Left ovarian endometriosis cyst	33	42	157	4.95	1.05	5.09	1.55	0.86	1.78	2.2		19.89	23.62			0	0	1、2	1	1	1	1	0	0	0	1	0		0	0	0	4	8	1-0-2-1	6	20.86	37.3	24	44	2	1		0	0	0	0	0
52	2	Left ovarian endometriosis cyst	33	42	157									19.65	24.5		0.865	0	0	1、2	1	1	1	1	1	0	0	0	1	0	0	0	0	4	8	1-0-2-1	6	20.86	37.3	24	44	2	1		0	0	0	0	0
53	1	Left ovarian endometriosis cyst	35	60	160	4.88	1.37	4.49	1.35	0.8	1.39	2.19		19.57	25.22	6.3312		0	0	1	0	1	1	1	0	0	0	1	0		0	0	0	3	8	1-0-2-1	6	45.58	71.4	23	27	0	0		1	0	0	1	0
54	2	Left ovarian endometriosis cyst	35	60	160									19.92	23.82	6.1906	1.009	0	0	1	0	1	1	0	1	0	0	0	1	0	0	0	0	3	8	1-0-2-1	6	45.58	72.9	23	27	0	0		1	0	0	1	0
55	1	Right ovarian endometriosis cyst	28	59	170	4.64	1.26	5.51	1.59	0.97	1.82	2.62		19.28	23.02			0	0	1	2	1	1	1	0	0	0	2	0		0	0	0	4	8	0-0-1-0	5	247	154.3	68	68	0	0	1		1	1	0	1
56	2	Right ovarian endometriosis cyst	28	59	170									20.04	22.64		0.432	0	0	1	2	1	1	2	1	0	0	0	2	0	0	0	0	4	8	0-0-1-0	5	247	154.3	68	68	0	0	1		1	1	0	1
57	1	Right ovarian endometriosis cyst	24	50.2	160	4.62	0.89	5.61	2.19	0.74	2.6	1.88		19.83	24.57	6.0188		0	0	1	0	1	0	0	0	0	0	1	0		0	0	0	4	7	0-0-0-0	5	26.33	52.7	28	48	0	0	1	1	1	0	0	1
58	2	Right ovarian endometriosis cyst	24	50.2	160									18.65	23.18	5.9563	1.279	0	0	1	0	1	0	0	0	0	0	0	1	0	0	0	0	4	7	0-0-0-0	5	26.33	52.7	28	48	0	0	1	1	1	0	0	1
59	1	Bilateral ovarian endometriosis cyst	29	45	160	5.09	0.99	5.43	1.68	0.92	1.97	2.54		19.82	24	5.9407		0	0	1	0	2	0	0	0	0	0	0	0		0	0	0	4	8	0-0-1-0	4	27	44.3	40	45	2	1	1	1	0	0	0	0
60	2	Bilateral ovarian endometriosis cyst	29	45	160									20.25	24.23	5.8782	1.235	0	0	1	0	2	0	0	0	0	0	0	0	0	0	0	0	4	8	0-0-1-0	4	27	44.3	40	45	2	1	1	1	0	0	0	0
61	1	Right ovarian endometriosis cyst	34	62.5	153	4.82	1.88	6.36	1.08	1.22	1.18	3.85		18.69	23.26	0		1	0	1	1	1	1	1	0	0	0	2	0		0	0	0	4	3	1-0-1-1	0	270.34	126.3	26	104	2	5	1	1	1	0	0	1
62	2	Right ovarian endometriosis cyst	34	62.5	153									19.59	23.17	5.0503	0.803	1	0	1	1	1	1	1	1	0	0	0	2	0	0	0	0	4	3	1-0-1-1	0	270.34	127.6	26	104	2	5	1	1	1	0	0	1
63	1	Left ovarian endometriosis cyst	22	56.7	163	4.89	0.97	4.72	1.32	0.78	1.72	2.48		20.18	24.73	8.0806		0	0	1	0	1	1	1	0	0	0	0	0		0	0	0	3	7	0-0-0-0	6	2	165.6	23	25	1	2	2	1	0	0	0	1
64	2	Left ovarian endometriosis cyst	22	56.7	163									20.53	23.78	7.612	0.81	0	0	1	0	1	1	0	1	0	0	0	0	0	0	0	0	3	7	0-0-0-0	6	2	165.6	23	25	1	2	2	1	0	0	0	1
65	1	Bilateral ovarian endometriosis cyst	37	58.6	157	5.16	1.48	5.08	1.2	0.95	1.42	2.94		21.51	25.44	7.5808		1	0	1	0	2	0	0	0	0	0	0	0		0	0	0	4	2	1-0-0-1	2	8.49	29	40	56	2	10		1	0	0	0	0
66	2	Bilateral ovarian endometriosis cyst	37	58.6	157									20.59	24.37	5.8469	1.117	1	0	1	0	2	0	0	0	0	0	0	0	0	0	0	0	4	2	1-0-0-1	2	8.49	30.6	40	56	2	10		1	0	0	0	0
67	1	Left ovarian endometriosis cyst	35	50.8	158	4.72	0.52	3.98	1.25	0.61	1.63	1.74		19.1	23	6.378		0	0	1	0	1	1	1	0	0	0	2	0		0	0	0	4	6	1-0-1-1	5	65.76	40.3	22	94	0	0		1	0	0	0	1
68	2	Left ovarian endometriosis cyst	35	50.8	158									20.38	24.88	6.1906	0.909	0	0	1	0	1	1	0	1	0	0	0	2	0	0	0	0	4	6	1-0-1-1	5	65.76	41.9	22	94	0	0		1	0	0	0	1
69	1	Bilateral ovarian endometriosis cyst	34	63.5	172	5.02	0.97	3.66	1.31	0.66	1.53	1.45		20.44	25.95	6.5967		0	0	1	0	2	1	0	0	0	0	1	0		0	0	0	4	7	1-0-0-1	5	25.07	74.8	23	43	0	0		1	0	0	0	1
70	2	Bilateral ovarian endometriosis cyst	34	63.5	172									22.17	26.46	6.5967	1.224	0	0	1	0	2	1	0	0	0	0	0	1	0	0	0	0	4	7	1-0-0-1	5	25.07	76.3	23	43	0	0		1	0	0	0	1
71	1	Bilateral ovarian endometriosis cyst	45	51	165	5.1	0.94	5.27	0.86	1.15	1.04	3.46		19.76	24.27			0	0	1	0	2	1	0	0	1	0	2	0		0	0	0	4		0-0-0-0	3	56.45	27	41	113	0	0		1	0	0	0	0
72	2	Bilateral ovarian endometriosis cyst	45	51	165									20.2	24.17		0.597	0	0	1	0	2	1	0	0	0	1	0	2	0	0	0	0	4		0-0-0-0	3	56.45	28.6	41	113	0	0		1	0	0	0	0
73	1	Right ovarian endometriosis cyst	34	48.8	158	4.57	0.73	4.38	0.95	0.78	1.21	3.01		20.62	23.4	7.7213		0	1	1	2	1	1	0	0	0	0	2	0		2	1	0	4	4	0-0-0-0	2	66.56	140.1	21	125	1	1	1	0	1	0	0	0
74	2	Right ovarian endometriosis cyst	34	48.8	158									19.96	23.81	4.941	1.213	0	1	1	2	1	1	2	0	0	0	0	2	0	2	1	0	4	4	0-0-0-0	2	66.56	140.1	21	125	1	1	1	0	1	0	0	0
75	1	Bilateral ovarian endometriosis cyst	40	83	167	5.48	1.38	4.21	0.96	0.77	1.08	2.51		19.79	22.53	-0.1043		1	0	1	0	1	0	0	0	0	0	0	0		2	1	2	3	4	2-0-2-2	2	45.62	105.7	20	36	0	1	1	0	0	0	0	1
76	2	Bilateral ovarian endometriosis cyst	40	83	167									20.28	22.95	-0.2761	0.421	1	0	1	0	1	0	0	0	0	0	0	0	0	2	1	2	3	4	2-0-2-2	2	45.62	107.1	20	36	0	0.5	1	0	0	0	0	1
77	1	Bilateral ovarian endometriosis cyst	30	49.4	158	4.82	0.53	4.3	1.15	0.75	1.7	2.26	15.3667	19.75	22.93	7.6432		0	0	1	0	2	1	1	0	1	0	2	0		1	0	0	4	5	0-0-0-0	6	34.25	46.4	42	84	0	0	1	0	1	0	0	0
78	2	Bilateral ovarian endometriosis cyst	30	49.4	158								13.4051	20.23	23.63		0.865	0	0	1	0	2	1	0	1	0	1	0	2	0	1	0	0	4	5	0-0-0-0	6	34.25	46.4	42	84	0	0	1	0	1	0	0	0
79	1	Left ovarian endometriosis cyst	28	60	172	4.53	1.26	4.11	1.2	0.74	1.33	2	12.2977	21.28	24.77			0	0	1	0	1	1	1	0	0	0	1	0		0	0	0	3	6	0-0-0-0	6	5.66	20.37	22	34	0	0	1	0	0	0	0	0
80	2	Left ovarian endometriosis cyst	28	60	172								12.8988	19.39	22.69		0.878	0	0	1	0	1	1	0	1	0	0	0	1	0	0	0	0	3	6	0-0-0-0	6	5.66	20.4	22	34	0	0	1	0	0	0	0	0
81	1	Bilateral ovarian endometriosis cyst	29	48	160	5.96	0.56	5.05	1.42	0.79	1.84	2.61		20.4	23.07			0	0	1	1	2	0	1	0	0	0	2	0		0	0	0	4	4	0-0-0-0	4	29.58	67.7	40	97	1	3		0	1	0	1	0
82	2	Bilateral ovarian endometriosis cyst	29	48	160									20.57	23.56		1.086	0	0	1	1	2	0	1	1	0	0	0	2	0	0	0	0	4	4	0-0-0-0	4	29.58	67.7	40	97	1	3		0	1	0	1	0
83	1	Left ovarian endometriosis cyst	34	48.9	166	4.85	0.8	5.86	1.18	0.96	1.58	3.97		19.2	23.63			0	0	1	1	1	1	1	0	0	0	1	0		3	0	0	3	7	0-0-0-0	5	43.1	83.7	20	38	1	2		1	1	0	1	1
84	2	Left ovarian endometriosis cyst	34	48.9	166									20.32	24.05		0.832	0	0	1	1	1	1	1	1	0	0	0	1	0	3	0	0	3	7	0-0-0-0	5	43.1	83.7	20	38	1	2		1	1	0	1	1
85	1	Left ovarian endometriosis cyst	42	68	163	5.29	1.69	4.31	1.21	0.77	1.2	2.27	19.037	20.16	23.69			1	0	1	0	1	0	0	0	0	0	0	0		2	1	2	3		2-0-1-2	0	17.61	25	16	24	0	0		1	0	0	0	1
86	2	Left ovarian endometriosis cyst	42	68	163								14.5441	19.22	23.27		0.81	1	0	1	0	1	0	0	0	0	0	0	0	0	2	1	2	3		2-0-1-2	0	17.61	26.6	16	24	0	0		1	0	0	0	1
87	1	Bilateral ovarian endometriosis cyst	34	57	162	5.72	1.28	5.59	0.96	1.22	1.29	3.61	13.8164	18.95	22.88			1	0	1	1	2	1	0	0	0	0	2	0		0	0	1	4	7	1-0-0-1	5	45.62	91.6	37	113	0	0		1	1	0	0	0
88	2	Bilateral ovarian endometriosis cyst	34	57	162								15.6199	19.28	23.44		0.57	1	0	1	1	2	1	1	0	0	0	0	2	0	0	0	1	4	7	1-0-0-1	5	45.62	91.6	37	113	0	0		1	1	0	0	0
89	1	Bilateral ovarian endometriosis cyst	24	59.5	160	5.17	0.97	4.55	0.96	0.9	1.22	2.72	15.0503	20.5	24.48			0	0	1	0	2	0	0	0	0	0	0	0		0	0	0	3	8	1-0-2-1	4	44	65	40	48	0	0		0	0	0	0	0
90	2	Bilateral ovarian endometriosis cyst	24	59.5	160								14.0695	20.14	21.47			0	0	1	0	2	0	0	0	0	0	0	0		0	0	0	3	8	1-0-2-1	4	44	65	40	48	0	0		0	0	0	0	0
91	1	Bilateral ovarian endometriosis cyst	32	46.5	163	5.2	0.81	5.14	1.59	0.78	1.9	2.45		22.57	26.49			0	0	1	0	2	1	0	0	0	0	0	0		0	0	0	4	6	0-0-0-0	4	114.51	159.9	42	74	0	0	1	1	1	0	0	0
92	2	Bilateral ovarian endometriosis cyst	32	46.5	163									18.98	20.64		1.228	0	0	1	0	2	1	0	0	0	0	0	0	0	0	0	0	4	6	0-0-0-0	4	114.51	159.9	42	74	0	0	1	1	1	0	0	0
93	1	Bilateral ovarian endometriosis cyst	28	48	160	5.31	0.78	4.92	1.42	0.78	1.55	2.63		19.9	21.73			0	0	1	0	2	1	1	0	0	0	1	0		0	0	0	4	6	0-0-0-0	5	26.17	85.5	40	104	1	1	1	0	0	0	0	0
94	2	Bilateral ovarian endometriosis cyst	28	48	160									24.12	21.03		0.721	0	0	1	0	2	1	0	1	0	0	0	1	0	0	0	0	4	6	0-0-0-0	5	26.17	86.9	40	104	1	1	1	0	0	0	0	0
95	1	Left ovarian endometriosis cyst	30	53	168	5.25	0.97	5.31	1.43	0.88	1.62	2.91		20.47	22.31	6.061		0	0	1	1	1	1	1	0	0	0	1	0		0	0	0	3	7	0-0-0-0	5	16.22	87	20	34	1	1	1	1	1	0	1	0
96	2	Left ovarian endometriosis cyst	30	53	168									22.47	21.1	5.006	1.279	0	0	1	1	1	1	1	1	0	0	0	1	0	0	0	0	3	7	0-0-0-0	5	16.22	87	20	34	1	1	1	1	1	0	1	0
97	1	Left ovarian endometriosis cyst	26	41	157	5.32	0.89	4.63	1.28	0.77	1.49	2.72		20.3	24.06			0	0	1	1	1	1	1	0	0	1	1	0			0	0	4		1-0-2-1	4	34.28	86.6	36	82	0			1	1	0	0	1
98	2	Left ovarian endometriosis cyst	26	41	157									19.67	22.73			0	0	1	1	1	1	1	0	0	1	1	0			0	0	4		1-0-2-1	4	34.28	86.6	36	82	0			1	1	0	0	1
99	1	Bilateral ovarian endometriosis cyst	34	56	164	5.31	0.88	5.01	1.41	0.81	1.55	2.82		22.38	21.29			0	0	1	0	2	1	1	0	0	0	0	0		0	0	0	4	7	0-0-1-0	4	65.4	185.7	48	49	2	2	1	1	1	0	0	0
100	2	Bilateral ovarian endometriosis cyst	34	56	164									23.18	22.46		1.125	0	0	1	0	2	1	0	1	0	0	0	0	0	0	0	0	4	7	0-0-1-0	4	65.4	185.7	48	49	2	2	1	1	1	0	0	0
101	1	Left ovarian endometriosis cyst	42	60	160	5.07	1.18	4.09	0.98	0.77	1.03	2.26		18.58	19.75	6.721		0	0	1	0	1	1	1	0	0	0	1	0			0	0	4		2-0-0-2	4	52.95	21.6	21	48	0			1	0	0	0	0
102	2	Left ovarian endometriosis cyst	42	60	160									19.97	21.42	5.839	0.917	0	0	1	0	1	1	0	1	0	0	0	1	0		0	0	4		2-0-0-2	4	52.95	23.2	21	48	0			1	0	0	0	0
103	1	Bilateral ovarian endometriosis cyst	31	43.6	157	4.74	1.07	4.79	1.17	0.83	1.35	2.68		22.59	20.7			0	0	1	0	2	1	1	0	0	1	1	0		0	0	0	4	7	0-0-0-0	4	19.04	26.1	26	46	1	2	1	0	0	0	0	1
104	2	Bilateral ovarian endometriosis cyst	31	43.6	157									23.92	24.5		0.917	0	0	1	0	2	1	0	1	0	0	1	1	0	0	0	0	4	7	0-0-0-0	4	19.04	27.7	26	46	1	2	1	0	0	0	0	1
105	1	Left ovarian endometriosis cyst	35	63	168	4.9	0.55	3.91	1.15	0.67	1.48	1.87		22.41	22.34	7.144		1	0	1	0	1	1	1	1	0	1	1	0		0	0	0	4	4	1-0-1-1	6	14.63	26.2	36	77	2	5	1	0	1	0	0	0
106	2	Left ovarian endometriosis cyst	35	63	168									23.3	25.33	6.493	0.53	1	0	1	0	1	1	0	1	1	0	1	1	0	0	0	0	4	4	1-0-1-1	6	14.63	27.8	36	77	2	5	1	0	1	0	0	0
107	1	Bilateral ovarian endometriosis cyst	32	53.7	163	5.1	0.81	4.77	1.17	0.81	1.42	2.5		22.31	23.19	7.503		0	0	1	0	2	1	1	0	0	0	0	0		0	0	0	4	7	0-0-0-0	6	2	49.8	42	43	1	2	1	0	1	0	0	0
108	2	Bilateral ovarian endometriosis cyst	32	53.7	163									24.29	22.7	5.803	1.07	0	0	1	0	2	1	0	1	0	0	0	0	0	0	0	0	4	7	0-0-0-0	6	2	51.4	42	43	1	2	1	0	1	0	0	0
109	1	Bilateral ovarian endometriosis cyst	34	50.7	158	5.49	0.81	5.02	1.18	0.89	1.42	2.81		25.7	23.14	5.78		0	0	1	1	2	1	1	0	0	1	1	0		0	0	0	4	7	0-0-1-0	4	326.71	166.1	40	101	0	0	1	0	1	0	0	0
110	2	Bilateral ovarian endometriosis cyst	34	50.7	158									23.4	22.8	5.081	0.971	0	0	1	1	2	1	1	1	0	0	1	1	0	0	0	0	4	7	0-0-1-0	4	326.71	166.1	40	101	0	0	1	0	1	0	0	0
111	1	Bilateral ovarian endometriosis cyst	43	61	167	4.73	0.63	4.28	1.03	0.81	1.49	2.5		18.25	19.6			0	0	1	1	2	1	1	0	0	1	1	0			0	0	4		2-0-1-2	4	128.27	97	36	94	0			0	1	0	0	1
112	2	Bilateral ovarian endometriosis cyst	43	61	167									20.47	21.72		0.675	0	0	1	1	2	1	1	1	0	0	1	1	0		0	0	4		2-0-1-2	4	128.27	98.4	36	94	0			0	1	0	0	1
113	1	Left ovarian endometriosis cyst	29	55	160	5.21	1.16	4.36	1.46	0.68	1.63	1.92		26.78	24.37	5.899		0	0	1	1	1	1	1	0	0	1	1	0		0	0	0	4	6	0-0-0-0	6	12.3	53.3	22	78	1	2	1	0	0	0	0	0
114	2	Left ovarian endometriosis cyst	29	55	160									23.88	19.75	3.994	0.637	0	0	1	1	1	1	1	1	0	0	1	1	0	0	0	0	4	6	0-0-0-0	6	12.3	53.3	22	78	1	2	1	0	0	0	0	0
115	1	Right ovarian endometriosis cyst	36	70.5	165	5.15	1.53	5.05	1.39	0.95	1.42	2.95		22.56	19.6	5.172		0	0	1	0	1	1	0	0	0	0	0	0			0	0	3		2-0-0-2	7	8.74	30.3	22	38	0			1	0	0	0	0
116	2	Right ovarian endometriosis cyst	36	70.5	165									20.7	22.94	5.544	0.871	0	0	1	0	1	1	0	0	0	0	0	0	0		0	0	3		2-0-0-2	7	874	31.9	22	38	0			1	0	0	0	0
117	1	Right ovarian endometriosis cyst	34	44.5	158	4.57	0.76	5.41	1.63	0.8	2.33	2.44		21.5	20.44	4.667		0	0	1	0	1	1	1	0	0	1	1	0		0	0	0	4	8	1-0-0-1	5	8.99	19.7	17	66	2	2	1	0	0	0	1	0
118	2	Right ovarian endometriosis cyst	34	44.5	158									21.94	18.5	4.712	0.832	0	0	1	0	1	1	0	1	0	0	1	1	0	0	0	0	4	8	1-0-0-1	5	8.99	19.7	17	66	2	2	1	0	0	0	1	0
119	3	Chronic salpingitis	41	55	160	5.02	0.66	5.35	1.2	0.9	1.65	3.21		23.73	19.83	2.477		0	0																	1-0-1-1		8.4	15.4			1	1	1	0	0	0	0	0
120	3	Chronic salpingitis	39	61.2	164	5.05	1.26	6.42	1.15	1.29	1.48	4.23		22.81	22.02			0	0																	0-0-1-0		19.58	8.4			1	3	1	0	0	0	0	0
121	1	Bilateral ovarian endometriosis cyst	33	48	160	4.6	1.66	5.33	1.39	0.9	1.87	2.52		22.7	24.18			0	0	1	1	2	1	1	0	0	1	1	0		0	0	0	4	6	0-0-0-0	4	22.03	174	41	98	0	0	1	0	1	0	1	0
122	2	Bilateral ovarian endometriosis cyst	33	48	160									24.5	22.25		0.871	0	0	1	1	2	1	1	1	0	0	1	1	0	0	0	0	4	6	0-0-0-0	4	22.03	175.1	41	98	0	0	1	0	1	0	1	0
123	1	Left ovarian endometriosis cyst	43	51	163	4.5	0.91	4.56	1.05	0.8	1.37	2.75		25.74	19.7			0	0	1	1	1	1	1	1	0	1	1	0		0	0	0	4	2	0-0-0-0	2	22.01	78.9	18	54	1	1	1	1	1	1	0	0
124	2	Left ovarian endometriosis cyst	43	51	163									25.8	20.29		1.108	0	0	1	1	1	1	1	1	1	0	1	1	0	0	0	0	4	2	0-0-0-0	2	22.01	80.4	18	54	1	1	1	1	1	1	0	0
125	1	Bilateral ovarian endometriosis cyst	19	44.4	163	3.75	0.83	4.87	1.33	0.78	1.94	2.41		22.79	22.63			0	0	1	0	2	1	1	0	0	1	1	0			0	0	4		0-0-0-0	4	22.81	66.4	42	98	0			1	0	0	0	0
126	2	Bilateral ovarian endometriosis cyst	19	44.4	163									26.67	19.31		0.871	0	0	1	0	2	1	0	1	0	0	1	1	0		0	0	4		0-0-0-0	4	22.81	67.9	42	98	0			1	0	0	0	0
127	1	Left ovarian endometriosis cyst	37	59	163	4.71	0.77	5.12	1.17	0.88	1.53	2.79		23.96	22.14			0	0	1	0	1	1	1	0	0	0	0	0			0	0	3		2-0-0-2		11.01	20.9	17	27	0			0	0	0	0	0
128	2	Left ovarian endometriosis cyst	37	59	163									24	25.02		1.318	0	0	1	0	1	1	0	1	0	0	0	0	0		0	0	3		2-0-0-2		11.01	22.5	17	27	0			0	0	0	0	0
129	1	Bilateral ovarian endometriosis cyst	43	57	162	5.26	1.26	5.27	1.52	0.9	1.64	3.16		23.72	21.25			0	0	1	1	2	1	1	0	0	1	1	0			0	2	4		1-0-1-1		11.79	46.5	40	100	0			0	0	0	0	1
130	2	Bilateral ovarian endometriosis cyst	43	57	162									25.75	19.97		0.942	0	0	1	1	2	1	1	1	0	0	1	1	0		0	2	4		1-0-1-1		11.79	48.1	40	100	0			0	0	0	0	1
131	1	Right ovarian endometriosis cyst	37	53	157	5.06	1.11	5.26	1.57	0.8	1.68	2.93		22.53	24.22			1	0	1	0	1	1	1	0	0	1	1	0		0	0	0	4	4	1-0-0-1	6	2.5	66.3	21	77	2	3	1	1	0	0	1	0
132	2	Right ovarian endometriosis cyst	37	53	157									25.56	20.07		1.088	1	0	1	0	1	1	0	1	0	0	1	1	0	0	0	0	4	4	1-0-0-1	6	2.5	67.8	21	77	2	3	1	1	0	0	1	0
133	1	Bilateral ovarian endometriosis cyst	36	56	156	5.04	0.82	5.61	0.93	1.01	1.35	3.62		22.35	21.07			0	0	1，0	0	2	1	1	0	0	0	1	0		0	0	0	4	5	0-0-1-0	4	16.02	50.5	38	54	2	4	1	0	1	0	0	1
134	2	Bilateral ovarian endometriosis cyst	36	56	156									23.02	19.08		1.086	0	0	1，0	0	2	1	0	1	0	0	0	1	0	0	0	0	4	5	0-0-1-0	4	16.02	50.5	38	54	2	4	1	0	1	0	0	1
135	1	Left ovarian endometriosis cyst	42	47	155	4.99	0.77	3.19	1.01	0.53	1.05	1.57		23.55	22.05			1	0	1，0	1	1	1	1	0	0	1	1	0			0	1	4	3	2-0-0-2	1	1322	680	22	81	0		1	1	1	1	0	0
136	2	Left ovarian endometriosis cyst	42	47	155									23.7	19.48		0.348	1	0	1，0	1	1	1	1	1	0	0	1	1	0		0	1	4	3	2-0-0-2	1	1322	679.5	22	81	0		1	1	1	1	0	0
137	3	Chronic salpingitis	33	57.5	158	4.81	1.28	4.45	1.05	0.8	1.1	2.94		23.14	30.46			0	0												0	1	2			0-0-1-0			14.1			2	1	1	0	0	0	0	0
138	3	Uterine myoma	46	56	162	5.36	0.87	4.35	1.35	0.68	1.71	1.92		23.99	19.21			0	0																	1-0-1-1		15.92	24.8			0		1	0	0	0	0	0
139	3	hydrosalpinx	27	62.5	166	5.48	0.73	4.42	1.24	0.79	1.39	2.42		24.47	21.22			0	0												0	2	2			0-0-0-0		6.75	17.8			1	2	1	0	0	0	0	0
140	3	Mediastinal uterus	28	50.6	158	4.99	0.77	5.19	1.44	0.85	1.63	2.53		23.3	20.18			0	0																	0-0-1-0		8.3	13.8			0		1	0	0	0	0	0
141	3	Coronal cyst of ovary	31	60.7	160	5.03	0.75	4.46	1.45	0.7	1.84	2.11		28.53	20.26			0	0												0					1-0-0-1		6.5	22.4			2	6	1	0	0	0	1	0
142	3	Primary infertility	36	58	167	5.54	0.51	5.81	1.3	0.99	2.03	3.31		24.58	19.44			0	0												0					0-0-0-0		11.94	10.5			1	4	2	0	0	0	0	0
143	1	Left ovarian endometriosis cyst	43	55.7	158	5.68	1.1	5.52	1.06	1.05	1.28	3.67	16.6956	21.72	21.01			0	0	1，2	1	1	1	1	0	0	1	1	0			0	1	4		1-0-0-1	6	33	24.71	21	41	0			0	1	0	0	0
144	2	Left ovarian endometriosis cyst	43	55.7	158								12.6773	23.96	20.4		0.95	0	0	1，2	1	1	1	1	1	0	0	1	1	0		0	1	4		1-0-0-1	6	33	26.3	21	41	0			0	1	0	0	0
145	1	Bilateral ovarian endometriosis cyst	28	55	158	4.38	5.1	5.37	0.89	0.88	0.84	2.44		23.84	20.57			0	0	1，2	0	2	1	1	0	0	0	1	0		0	0	0	4	8	0-0-0-0	6	71.88	43.3	40	50	0		1	0	0	0	0	0
146	2	Bilateral ovarian endometriosis cyst	28	55	158									25.03	21.05		0.874	0	0	1，2	0	2	1	0	1	0	0	0	1	0	0	0	0	4	8	0-0-0-0	6	71.88	43.3	40	50	0		1	0	0	0	0	0
147	1	Left ovarian endometriosis cyst	43	60	160	5.44	1.97	5.65	1.08	0.93	1.29	3.27		24.09	22.78			1	0	1，2	0	1	1	1	0	0	1	1	0			0	0	4		1-0-0-1	6	98.27	52.2	22	78	0			0	1	0	1	1
148	2	Left ovarian endometriosis cyst	43	60	160									26.06	22.59		0.519	1	0	1，2	0	1	1	0	1	0	0	1	1	0		0	0	4		1-0-0-1	6	98.27	53.7	22	78	0			0	1	0	1	1
149	1	Left ovarian endometriosis cyst	43	44	162	5.01	0.82	4.58	1.24	0.7	1.73	2.41		22.99	23.78			1	0	1，2	1	1	1	1	0	0	0	0	0			0	0	4		1-0-1-1	6	9.79	56.5	20	46	0			1	0	0	0	0
150	2	Left ovarian endometriosis cyst	43	44	162									25.1	18.72		0.747	1	0	1，2	1	1	1	1	1	0	0	0	0	0		0	0	4		1-0-1-1	6	9.79	58	20	46	0			1	0	0	0	0
151	1	Right ovarian endometriosis cyst	31	56	166	5.06	0.75	5.8	1.81	0.93	1.95	2.82		23.82	20.45			0	0	1，2	1	1	1	1	0	0	0	0	0		0	0	0	4	5	0-0-0-0	6	36.3	20.6	17	20	1	3	1	0	1	0	0	0
152	2	Right ovarian endometriosis cyst	31	56	166									24.03	19.12		0.874	0	0	1，2	1	1	1	1	1	0	0	0	0	0	0	0	0	4	5	0-0-0-0	6	36.3	20.6	17	20	1	3	1	0	1	0	0	0
153	1	Left ovarian endometriosis cyst	42	50	160	5.38	0.95	5.03	1.21	0.77	1.75	2.61		24.41	25.43			0	0	1，2	0	1	1	1	0	0	1	1	0			0	0	4		1-0-0-1	6	20.07	84.3	20	68	0			0	0	0	1	0
154	2	Left ovarian endometriosis cyst	42	50	160									23.03	19.97		1.035	0	0	1，2	0	1	1	0	1	0	0	1	1	0		0	0	4		1-0-0-1	6	20.07	85.7	20	68	0			0	0	0	1	0
155	1	Bilateral ovarian endometriosis cyst	30	55	167	4.83	0.9	4.91	1.14	0.9	1.52	2.77		23.96	22.21			0	0	1，2	2	2	1	1	0	0	1	1	0		0	0	0	4	6	0-0-0-0	4	235.31	195.2	44	132	1	1	1	1	1	0	0	0
156	2	Bilateral ovarian endometriosis cyst	30	55	167									23.74	21.06		1.264	0	0	1，2	2	2	1	2	1	0	0	1	1	0	0	0	0	4	6	0-0-0-0	4	235.31	195.2	44	132	1	1	1	1	1	0	0	0
157	1	Bilateral ovarian endometriosis cyst	27	60	160	4.71	0.69	3.2	0.98	0.43	1.47	1.32		24.32	23.33			0	0	1，2	1	2	1	1	0	0	1	1	0		0	0	0	4		0-0-0-0	5	41.45	82	38	118	0			0	1	0	0	0
158	2	Bilateral ovarian endometriosis cyst	26	60	160									25.12	21.48		0.768	0	0	1，2	1	2	1	1	1	0	0	1	1	0	0	0	0	4		0-0-0-0	5	41.45	83.4	38	118	0			0	1	0	0	0
159	3	Mediastinal uterus	29	50	158	4.46	1.02	5.36	1.72	0.73	2.46	2.28		24.83	19.56			0	0												0					0-0-0-0		20.62	16.8			0			0	0	0	0	0
160	3	Teratoma of ovary	42	65	164	4.75	1.13	4.87	1.15	0.91	1.58	2.91		25.82	20.66			0	0																	2-0-0-2		35.43	12.5						0	0	0	0	0
161	1	Left ovarian endometriosis cyst	37	66	172	5.22	0.9	4.82	1.02	0.78	1.39	2.97		21.52	22.04			1	0	1，2	2	1	1	1	0	0	1	1	1		4	1	2	4	4	1-0-2-1	4	137.98	259.7	17	73	2	4	1	1	1	1	0	0
162	2	Left ovarian endometriosis cyst	37	66	172									23.73	19.79		1.192	1	0	1，2	2	1	1	2	1	0	0	1	1	1	4	1	2	4	4	1-0-2-1	4	137.98	259.7	17	73	2	4	1	1	1	1	0	0
163	1	Right ovarian endometriosis cyst	36	54.4	163	4.64	0.89	4.54	1.21	0.71	1.75	2.26		22.91	26.43			0	0	1，2	0	1	1	1	0	0	0	1	0			0	0	3		2-0-0-2	7	44.38	87.6	20	34	0			0	0	0	1	1
164	2	Right ovarian endometriosis cyst	36	54.4	163									25.63	19.83		0.675	0	0	1，2	0	1	1	0	1	0	0	0	1	0		0	0	3		2-0-0-2	7	44.38	89	20	34	0			0	0	0	1	1
165	1	Bilateral ovarian endometriosis cyst	31	51	153	5.5	0.81	4.79	1.16	0.73	1.66	2.45		18.4	19.02			1	0	1，2	0	2	1	1	0	0	1	1	0			0	0	4		1-0-1-1	5	76.06	104.5	38	86	0			1	1	1	0	0
166	2	Bilateral ovarian endometriosis cyst	31	51	153									20.55	21.95		0.847	1	0	1，2	0	2	1	0	1	0	0	1	1	0		0	0	4		1-0-1-1	5	76.06	105.9	38	86	0			1	1	1	0	0
167	1	Bilateral ovarian endometriosis cyst	36	55	165	5.67	1.1	6.8	1.45	1.14	2.22	3.94		21.89	20.66			0	0	1，2	2	2	1	1	0	0	1	1	0		0	0	0	4	4	1-0-0-1	4	34.21	84.1	44	132	2	4	1	0	1	0	0	0
168	2	Bilateral ovarian endometriosis cyst	36	55	165									23.78	19.36		0.752	0	0	1，2	2	2	1	2	1	0	0	1	1	0	0	0	0	4	4	1-0-0-1	4	34.21	84.1	44	132	2	4	1	0	1	0	0	0
169	1	Bilateral ovarian endometriosis cyst	31	57	160	5.14	0.68	4.73	1.18	0.77	1.84	2.42		22.44	21.23			0	0	1，2	1	2	1	1	0	0	1	1	0			1	1	4		1-0-0-1	4	57.31	83.3	41	137	0		1	0	0	0	1	0
170	2	Bilateral ovarian endometriosis cyst	31	57	160									25	22.94		0.714	0	0	1，2	1	2	1	1	1	0	0	1	1	0		1	1	4		1-0-0-1	4	57.31	84.7	41	137	0		1	0	0	0	1	0
171	1	Right ovarian endometriosis cyst	31	48	155	4.31	0.7	5.85	1.41	0.9	2.15	3.09		26.31	26.41			0	0	1，2	0	1	1	1	0	0	0	0	0		0	0	0	3	9	0-0-0-0	7	26.83	41.3	24	32	1	2	1	0	0	0	0	0
172	2	Right ovarian endometriosis cyst	31	48	155									23.16	21.06		1.131	0	0	1，2	0	1	1	0	1	0	0	0	0	0	0	0	0	3	9	0-0-0-0	7	26.83	41.3	24	32	1	2	1	0	0	0	0	0
173	3	Secondary infertility	34	42	155	5.27	0.76	4.3	1.23	0.7	1.69	2.13		24.68	20.42			1	0																	1-0-0-1		9.39	12.5			2	4	1	0	0	0	0	0
174	3	salpingitis	28	51	162	4.2	0.83	4.23	1.87	0.73	2.06	1.93		23.17	19.67			0	0																	0-0-0-0		18.71	10.65			1	2	1	0	0	0	0	0
175	3	Uterine scar diverticulum	35	69	169	5.64	1.88	4.49	0.91	0.9	0.97	2.61		24.62	19.77			1	0																	1-0-2-1		6.05	8.31			0		1	0	0	0	0	0
180	3	Primary infertility	27	48	162	5.56	0.96	4.5	1.13	0.83	1.42	2.44	12.9305	20.32	22.8			0	0												0	2	2			0-0-0-0			9.7			1	5	1	0	0	0	0	0
181	3	Primary infertility	29	55	166	5.19	1.24	5.14	1.49	0.91	1.77	2.72	13.057	20.05	22.82			0	0												0	0	0			0-0-0-0			10.4			1	2	2	0	1	0	1	1
182	3	hydrosalpinx、Secondary infertility	31	53	150	4.66	0.47	3.55	1.46	0.54	1.66	1.42	8.5325	19.63	21.7			0	0												1	1	1			0-0-1-0			4.5			1	2	1	1	0	0	0	0
183	3	Secondary infertility	31	64.4	163	5.14	2.89	5.23	1.13	1.03	1.21	2.61	13.1203	22.51	24.81			0	0												1	0	0			0-0-3-0			12.5			1	5	2	0	0	0	0	0
184	3	hydrosalpinx、Primary infertility	26	61	163	5.58	0.51	4.59	1.36	0.82	1.45	2.1		19.62	21.51			0	0												1	2	2			0-0-0-0		3.68	8.7			1	2	1	0	0	0	1	0
185	3	hydrosalpinx、Secondary infertility	28	59	163	5.35	1.22	4.7	1.43	0.89	1.58	2.32	14.1961	20.57	22.64			0	0												0	1	1			0-0-1-0			39.1			1	3	1	0	0	0	0	0
186	3	hydrosalpinx、Primary infertility	23	60.8	170	5.08	0.75	5.35	1.37	1.02	1.55	2.86	10.8106	24.13	21.08			0	0												0	2	2			0-0-0-0						1	2	3	0	1	0	0	0
187	3	hydrosalpinx、Primary infertility	33	74	161	5.35	2.21	4.53	1.1	0.8	1.2	2.2	12.3609	19.69	22.03			0	0												2	2	2			0-0-0-0		6.47	14.9			1	7	0	0	0	0	0	0
188	3	salpingitis	29	41.5	154	5.52	2.85	7.16	1.4	1.22	1.38	4.28	14.7023	21.21	22.36			0	0												1	1	1			0-0-0-0			10.5			1	3	1	0	0	0	0	0
189	3	salpingitis、Secondary infertility	31	67.9	167	5.51	1.56	5.13	1.16	1	1.14	3.14	6.2228	20.41	22.53			0	0												1	1	2			0-0-2-0		26.55	16.2			1	1	1	0	0	0	0	0
190	3	salpingitis	32	52	157	5.26	2.12	5.77	1.01	1.14	1.18	3.56	12.1711	24.92	24.15			0	0												0	1	1			0-0-2-0			4.5			1	3	1	0	0	0	0	0
191	3	Uterine adhesions	29	56	168	4.57	0.45	4.94	1.52	0.84	1.95	2.26	14.0379	23.03	29.83			0	0												0	0	0			1-0-1-1			8.6			1	2	2	0	0	0	0	0
192	3	infertility	32	45	160	4.98	1.27	5.03	1.46	0.8	1.9	2.44	13.9746	21.76	25.26			0	0												0	0	0			1-0-0-1			10.4			0	0	1	0	0	0	1	0
193	3	salpingitis	36	55.8	160	4.83	1.55	4.31	1.55	0.71	1.68	2.08		20.25	23.93			0	0												2	2	2			1-0-0-0			20.8			1	2	1	0	0	0	0	1
194	3	salpingitis	35	63.4	160	5.4	1	3.79	0.87	0.79	0.94	2.13	13.6582	21.23	24.75			0	0												0	1	2			0-0-1-0			8.5			1	4	1	0	1	0	0	0
195	3	salpingitis	25	62	166	5.08	1.25	4.74	1.71	0.87	1.76	2.03	16.5058	23.61	27.11			0	0												2	2	2			1-0-0-1			12.6			1	1	1	0	0	0	0	0
196	3	salpingitis	31	48	155	4.68	0.51	3.49	1.23	0.45	1.68	1.47	13.5633	23.72	26.38			0	0												1	1	1			1-0-3-1			6.8			0	0	0	1	0	0	0	0
197	3	Primary infertility	28	50	155	4.85	1.12	4.54	1.2	0.76	1.49	2.34	13.3734	19.38	22.65			0	0												3	0	0			0-0-0-0		20.49	35.5			1	1	1	0	1	0	0	0
198	3	salpingitis	37	67	160	5.8	0.5	4.56	1.08	1.78	1.43	2.63		20.93	24.22			0	0												0	0	0			1-0-0-1			5.6			1	3	1	0	0	0	0	0
199	3	salpingitis	23	63	165	5.07	1.77	4.76	1.15	0.91	1.22	2.51	13.848	27.3	29.25			0	0												2	2	2			0-0-0-0		9.9	6.8			1	4	1	0	0	0	0	0
200	3	Secondary infertility	30	46	153	5.58	0.74	5.17	0.99	1.03	1.32	3.45	13.8797	20.01	21.6			0	0												0	0	0			0-0-2-0			12.4			2	1	1	0	0	0	0	0
201	3	Primary infertility	29	47.4	159	4.63	0.56	4.28	1.23	0.67	1.6	2.01		23.8	26.43			0	0												0	0	0			0-0-0-0			17.9			1	1	0	0	1	0	1	0
202	3	hydrosalpinx	35	77.7	161	4.88	2.78	5.04	1.07	0.96	1.11	2.62	11.3801	18.63	22.82			1	0												2	2	2			1-0-1-1			14.3			1	12	0	0	0	0	0	0
203	3	Primary infertility	26	71	167	4.69	2.45	3.9	1.04	0.75	1.03	1.84	14.3226	20.69	24.11			0	0												0	0	0			0-0-0-0			20.5			1	2	1	0	0	0	0	0
204	3	Secondary infertility	37	45.5	158	4.8	1.17	4.82	1.45	0.78	1.71	2.32	13.6265	20.5	24.25			1	0												0	0	0			1-0-0-1			30.3			2	1		0	0	0	0	0
[truncated: 28 more columns]
